# Supplementary material for: Adipose tissue‐derived extracellular vesicles aggravate temporomandibular joint osteoarthritis associated with obesity
Source: Clin Transl Med. 2024 Sep 30;14(10):e70029. doi: 10.1002/ctm2.70029 (PMC11442491; doi:10.1002/ctm2.70029)
Supplement: Supplementary file 3 — Supporting Information [file CTM2-14-e70029-s003.xlsx]

## Sheet: Patients
编号	Sequence number	Sex	Age	Diagnosis	Location	Body height/cm	Body weight/kg	BMI(body mass index)	overweight or not	Symptom and complication
1	1	Female	52	TMJ OA	Left	155	49.5	20.6035	N	joint pain，limitation of mouth opening，anterior disc displacement with reduction
2	2	Female	53	TMJ OA	Left	160	73.8	28.8281	Y	joint pain，limitation of mouth opening，anterior disc displacement without reduction
3	3	Male	29	TMJ OA	Left	173	74	24.7252	Y	joint pain，limitation of mouth opening，anterior disc displacement with reduction
4	4	Female	18	TMJ OA	Bilateral	170	71.7	24.8097	Y	joint pain，limitation of mouth opening，anterior disc displacement without reduction
5	5	Male	56	TMJ OA	Left	175	82.4	26.9061	Y	joint pain，limitation of mouth opening，anterior disc displacement without reduction
6	6	Female	15	TMJ OA	Bilateral	160	47	18.3594	N	joint pain，limitation of mouth opening，anterior disc displacement without reduction
7	7	Male	31	TMJ OA	Bilateral	182	96.1	29.0122	Y	joint pain，limitation of mouth opening，anterior disc displacement with reduction
8	8	Female	18	TMJ OA	Left	163	47.5	17.878	N	joint pain，limitation of mouth opening，anterior disc displacement without reduction
9	9	Female	27	TMJ OA	Bilateral	167	66.9	23.988	N	clicking of joints，limitation of mouth opening，anterior disc displacement with reduction
10	10	Male	25	TMJ OA	Bilateral	174	93	30.7174	Y	clicking of joints，limitation of mouth opening，anterior disc displacement with reduction
11	11	Female	29	TMJ OA	Bilateral	168	60.2	21.3294	N	joint pain，limitation of mouth opening，anterior disc displacement without reduction
12	12	Male	33	TMJ OA	Bilateral	171	70.8	24.2126	Y	joint pain，limitation of mouth opening，anterior disc displacement without reduction
13	13	Female	56	TMJ OA	Right	164	55.4	20.5979	N	joint pain，limitation of mouth opening，anterior disc displacement with reduction
14	14	Male	43	TMJ OA	Left	172	85.7	28.9684	Y	joint pain，limitation of mouth opening，anterior disc displacement with reduction
15	15	Female	31	TMJ OA	Bilateral	164	53.1	19.7427	N	clicking of joints，limitation of mouth opening，anterior disc displacement without reduction
16	16	Female	25	TMJ OA	Bilateral	166	56	20.3223	N	joint pain，limitation of mouth opening，anterior disc displacement without reduction
17	17	Male	26	TMJ OA	Bilateral	179	68.1	21.254	N	joint pain，limitation of mouth opening，anterior disc displacement without reduction
18	18	Male	35	TMJ OA	Bilateral	173	70.5	23.5557	N	joint pain，limitation of mouth opening，anterior disc displacement without reduction
19	19	Female	22	TMJ OA	Bilateral	164	48.6	18.0696	N	joint pain，limitation of mouth opening，anterior disc displacement without reduction
20	20	Female	31	TMJ OA	Left	156	46.7	19.1897	N	joint pain，limitation of mouth opening，anterior disc displacement without reduction
21	21	Female	23	TMJ OA	Bilateral	163	51.3	19.3082	N	joint pain，limitation of mouth opening，anterior disc displacement with reduction
22	22	Female	42	TMJ OA	Left	165	64	23.5078	N	joint pain，limitation of mouth opening，anterior disc displacement without reduction
23	23	Female	18	TMJ OA	Bilateral	169	79.5	27.8352	Y	joint pain，limitation of mouth opening，anterior disc displacement without reduction
24	24	Female	39	TMJ OA	Bilateral	166	63.8	23.1529	N	joint pain，limitation of mouth opening，anterior disc displacement with reduction
25	25	Male	23	TMJ OA	Bilateral	180	83.4	25.7407	Y	joint pain，limitation of mouth opening，anterior disc displacement without reduction
26	26	Female	21	TMJ OA	Bilateral	164	58.4	21.7133	N	joint pain，limitation of mouth opening，anterior disc displacement without reduction
27	27	Male	33	TMJ OA	Bilateral	173	68.3	22.8207	N	clicking of joints，limitation of mouth opening，anterior disc displacement without reduction
28	28	Female	56	TMJ OA	Bilateral	151	49.1	21.5341	N	joint pain，limitation of mouth opening，anterior disc displacement without reduction
29	29	Male	26	TMJ OA	Right	182	74.4	22.4611	N	joint pain，limitation of mouth opening，anterior disc displacement with reduction
30	30	Female	43	TMJ OA	Bilateral	164	54.4	20.2261	N	joint pain，limitation of mouth opening，anterior disc displacement with reduction
31	31	Male	26	TMJ OA	Bilateral	167	63.7	22.8405	N	clicking of joints，limitation of mouth opening，anterior disc displacement without reduction
32	32	Female	19	TMJ OA	Bilateral	162	54.6	20.8048	N	clicking of joints，limitation of mouth opening，anterior disc displacement with reduction
33	33	Male	23	TMJ OA	Bilateral	168	64.3	22.782	N	joint pain，limitation of mouth opening，anterior disc displacement without reduction
34	34	Female	48	TMJ OA	Bilateral	152	41.2	17.8324	N	joint pain，limitation of mouth opening，anterior disc displacement without reduction
35	35	Female	35	TMJ OA	Bilateral	161	66.3	25.5777	Y	joint pain，limitation of mouth opening，anterior disc displacement without reduction
36	36	Female	34	TMJ OA	Bilateral	159	68.5	27.0954	Y	clicking of joints，limitation of mouth opening，anterior disc displacement without reduction
37	37	Female	35	TMJ OA	Left	170	78.8	27.2664	Y	joint pain，limitation of mouth opening，anterior disc displacement with reduction
38	38	Female	28	TMJ OA	Bilateral	166	88.1	31.9713	Y	clicking of joints，limitation of mouth opening，anterior disc displacement without reduction
39	39	Male	44	TMJ OA	Bilateral	186	77.1	22.2858	N	clicking of joints，limitation of mouth opening，anterior disc displacement with reduction
40	40	Female	36	TMJ OA	Right	160	50.8	19.8438	N	joint pain，limitation of mouth opening，anterior disc displacement without reduction
41	41	Male	25	TMJ OA	Bilateral	175	73.5	24	Y	joint pain，limitation of mouth opening，anterior disc displacement without reduction
42	42	Male	23	TMJ OA	Bilateral	166	66	23.9512	N	joint pain，limitation of mouth opening，anterior disc displacement without reduction
43	43	Female	32	TMJ OA	Bilateral	158	52.7	21.1104	N	joint pain，limitation of mouth opening，anterior disc displacement without reduction
44	44	Male	25	TMJ OA	Left	173	57.5	19.2121	N	joint pain，limitation of mouth opening，anterior disc displacement without reduction
45	45	Female	32	TMJ OA	Left	172	86.2	29.1374	Y	joint pain，limitation of mouth opening，anterior disc displacement without reduction
46	46	Male	28	TMJ OA	Bilateral	172	67.5	22.8164	N	joint pain，limitation of mouth opening，anterior disc displacement without reduction
47	47	Female	37	TMJ OA	Bilateral	158	52	20.83	N	joint pain，limitation of mouth opening，anterior disc displacement without reduction
48	48	Female	20	TMJ OA	Left	166	65.2	23.6609	N	joint pain，limitation of mouth opening，anterior disc displacement with reduction
	49	Female	24	TMJ OA	Bilateral	166	69	25.0399	Y	joint pain，limitation of mouth opening，anterior disc displacement without reduction
49	50	Female	57	TMJ OA	Right	153	52.6	22.47	N	joint pain，limitation of mouth opening，anterior disc displacement without reduction
50	51	Female	44	TMJ OA	Right	162	54.6	20.8048	N	joint pain，limitation of mouth opening，anterior disc displacement without reduction
51	52	Female	24	TMJ OA	Bilateral	163	55	20.7008	N	joint pain，limitation of mouth opening，anterior disc displacement without reduction
52	53	Female	43	TMJ OA	Bilateral	162	57.1	21.7574	N	joint pain，limitation of mouth opening，anterior disc displacement without reduction
53	54	Female	32	TMJ OA	Left	169	78	27.31	Y	joint pain，limitation of mouth opening，anterior disc displacement without reduction
54	55	Female	19	TMJ OA	Bilateral	158	54.2	21.7113	N	joint pain，limitation of mouth opening，anterior disc displacement without reduction
55	56	Female	29	TMJ OA	Left	170	51.5	17.8201	N	joint pain，limitation of mouth opening，anterior disc displacement without reduction
56	57	Female	28	TMJ OA	Bilateral	166	47.8	17.3465	N	joint pain，limitation of mouth opening，anterior disc displacement with reduction(left joint) and anterior disc displacement without reduction(right joint)
57	58	Male	22	TMJ OA	Bilateral	176	76.7	24.7611	Y	joint pain，limitation of mouth opening，anterior disc displacement with reduction(right joint) and anterior disc displacement without reduction(left joint)
58	59	Female	22	TMJ OA	Left	164	63.6	23.6466	N	joint pain，limitation of mouth opening，anterior disc displacement without reduction
59	60	Male	40	TMJ OA	Left	172	75.3	25.4529	Y	joint pain，limitation of mouth opening，anterior disc displacement without reduction
60	61	Female	51	TMJ OA	Bilateral	157	65.2	26.4514	Y	joint pain，limitation of mouth opening，anterior disc displacement without reduction
61	62	Female	49	TMJ OA	Bilateral	169	50.2	17.5764	N	joint pain，limitation of mouth opening，anterior disc displacement with reduction(left joint) and anterior disc displacement without reduction(right joint)
62	63	Male	23	TMJ OA	Right	164	54.3	20.1889	N	joint pain，limitation of mouth opening，anterior disc displacement without reduction
63	64	Male	32	TMJ OA	Right	185	93	27.1731	Y	joint pain，limitation of mouth opening，anterior disc displacement without reduction
64	65	Male	19	TMJ OA	Right	182	86.8	26.2046	Y	clicking of joints，limitation of mouth opening，anterior disc displacement with reduction
65	66	Female	30	TMJ OA	Bilateral	172	57.9	19.5714	N	joint pain，limitation of mouth opening，anterior disc displacement with reduction(right joint) and anterior disc displacement without reduction(left joint)
66
67
68
69
70
71

## Sheet: Healthy controls
Sequence number	Sex	Age	Body height/cm	Body weight/kg	BMI(body mass index)
1	Male	25	180	70	21.6049
2	Male	26	186	81	23.4131
3	Male	26	176	75	24.2123
4	Male	27	172	88	29.7458
5	Male	25	168	65	23.03
6	Male	25	181	78	23.8088
7	Male	18	188	65	18.3907
8	Male	26	171	70	23.939
9	Male	36	174	59	19.4874
10	Male	25	175	75	24.4898
11	Male	24	175	63	20.5714
12	Male	25	165	72.5	26.6299
13	Male	26	183	85	25.3815
14	Male	25	184	70	20.6758
15	Male	26	182	85	25.6612
16	Male	25	174	68	22.46
17	Male	26	175	69	22.5306
18	Male	31	173	78	26.0617
19	Male	24	170	69	23.8754
20	Male	26	160	60	23.4375
21	Male	24	168	74	26.2188
22	Male	34	175	62	20.2449
23	Male	28	169	60	21.0077
24	Male	29	171	65	22.2291
25	Male	30	170	62	21.4533
26	Male	26	182	66	19.9251
27	Male	19	172	58	19.6052
28	Male	23	165	57	20.9366
29	Male	48	169	54	18.9069
30	Male	35	175	67	21.8776
31	Male	54	181	74	22.5878
32	Male	35	174	62	20.4783
33	Male	28	172	62	20.9573
34	Male	44	173	81	27.0641
35	Male	36	170	62	21.4533
36	Male	25	164	66	24.539
37	Male	23	168	58	20.5499
38	Female	27	159	52	20.5688
39	Female	24	165	51	18.7328
40	Female	25	164	57	21.1927
41	Female	26	163	54	20.3244
42	Female	24	163	67	25.2174
43	Female	26	159	53	20.9644
44	Female	25	155	43	17.898
45	Female	25	160	52	20.3125
46	Female	26	165	52	19.1001
47	Female	25	167	58	20.7967
48	Female	26	155	64	26.6389
49	Female	25	161	62	23.9188
50	Female	24	167	70	25.0995
51	Female	25	170	51	17.6471
52	Female	18	158	47	18.8271
53	Female	26	168	65	23.03
54	Female	26	163	58	21.83
55	Female	25	171	55	18.8092
56	Female	23	178	65	20.5151
57	Female	25	160	43	16.7969
58	Female	18	166	52	18.8707
59	Female	26	165	50	18.3655
60	Female	26	164	55	20.4491
61	Female	25	164	68	25.2826
62	Female	26	160	54	21.0938
63	Female	24	156	44	18.0802
64	Female	26	161	53	20.4467
65	Female	25	166	53	19.2336
66	Female	29	168	49	17.3611
67	Female	33	156	55	22.6003
68	Female	56	164	63	23.4236
69	Female	43	168	71	25.1559
70	Female	31	171	52	17.7832
71	Female	25	159	48	18.9866
72	Female	26	169	66	23.1084
73	Female	35	163	82	30.863
74	Female	22	172	56	18.9292
75	Female	31	170	66	22.8374
